# Supplementary material for: HIV-1 Vpr combats the PU.1-driven antiviral response in primary human macrophages
Source: Nat Commun. 2024 Jun 29;15:5514. doi: 10.1038/s41467-024-49635-w (PMC11217462; doi:10.1038/s41467-024-49635-w)
Supplement: Supplementary file 4 — Source Data [file 41467_2024_49635_MOESM4_ESM.xlsx]

## Sheet: Figure 3A
Figure 3A
	-log10(q value)
activation of innate immune response	5.71
toll-like receptor signaling pathway	5.39
antigen processing and presentation	4.41
pattern recognition receptor signaling pathway	4.32
regulation of response to cytokine stimulus	1.69
MyD88-dependent toll-like receptor signaling pathway	1.4
TRIF-dependent toll-like receptor signaling pathway	1.4
toll-like receptor 4 signaling pathway	1.37
MyD88-independent toll-like receptor signaling pathway	1.29

## Sheet: Figure 3E
Figure 3E
WT	VPR mutant
1651.31	5619.33
3488.77	18492.1
4448.15	5138.27
6471.29	28064.4
2163.53	22116.3
2719.81	12320.6
6303.3	11098.1
2449.15	8244.03
4662.77	11811.3
8795.53	21543.7
2941.78	8478.2
2173.14	20715.3
2260.84	8042.22
4903.43	9046.82
11773.7	18319
6461.39	2646.4
1719.92	6980.62
6900.13	3222.92
9019.17	5875.91
7328.61	13786.2
1347.89	3699.32
1872.26	5018.65
2428.68	6221.82
2251.03	10393.8
1315.77	16799
3465.02	8552.5
2114.71	13888.5
3962.51	11665.5
3183.72	7293.06
2982.92	14160
1251.19	19993.9
1405	13912.2
10641.1	17648.7
1221.24	17825.4
6692.27	12673.9
4394.43	7884.53
1523.05	16321.7
1945.65	2664.43
1244.6	7572.66
4269.52	9197.84
5715.17	8499.72
2790.43	6467.37
971.839	8466.7
1882.79	11557.5
3595.34	7594.78
3236.96	33667.7
5012.2	3183.64
3292.55	23468
1460.33	9388.22
4177.35	14618.4
9464.08	19286
6457.67	8772.52
5388.99	15361.2
4670.41	7497.03
4895.22	22891.5
6185.28	22215.1
5920.93	9306.95
2317.87	11034.9
2207.99	4467.25
3315.68	29588.2
6244.3	10298.1
3615.64	15673.7
5248.24	10968.6
5764.61	11035.5
5807.59	9071.25
2322.87	4835.66
5201.58	5880.79
2025.92	9346.01
3454.99	4043.95
1264.69	5747.58
3297.67	4189.17
8864.41	4318.27
13070.3	8862.39
10652.5	17987
2457.7	14052.3
3251.63	13020.6
3784.01	14034.1
9816.98
4016.66
3082.52
5502.05
10517.3
4304.04
5930.12
10644.5
3850.26
1568.63
2129.81
6671.37
2628.15
1900.64
3046.65
6166.25
1458.48
4410.87
6099.08
4921.74
4241.22
2077.07
2191.75
1596.57
2885.87

## Sheet: Figure 3F
Figure 3F
WT Vpr	Q65R Vpr
76978.1	17936.7
29573.2	6008.29
20611.6	18021.4
23953.7	22876.6
27368.5	9819.2
29111.9	17120.9
19388.3	38144.1
10645.2	57935.2
16966.5	32951.5
16274.2	57566.9
22482.5	34257
6532.36	50599.7
24864.7	101017
19701.9	67906.6
16548.2	67603.5
16856.6	71974.4
15612.1	72129.6
52248.4
17125.2
22293.9

## Sheet: Figure 3H
Figure 3H
WT	VPR mutant
2167.67	5218.69
7391.08	14504.1
6670.72	6817.76
2574.97	12882.6
5448.71	31155.8
2401.74	15867
1979.53	14997.5
2890.5	23830.3
825.286	11170.3
474.541	9852.98
1751.27	8280.42
909.282	24928
3973.64	19045.5
6058.1	13386.5
2143.29	8330.64
1097.57	5543.27
2021	12506.1
2072.28	7697.35
4264.75	15526.3
2255.34	5527.73
4499.95	15389.6
622.042	4532.39
12062	2344.97
847.799	57298.3
7925.16	5222.26
2672.68	26983.3
1384.89	9977.75
747.288	18659.2
2752.35	8071.26
6511.9	15699.9
1469	6621.45
4217.19	11048.1
3165.29	18175.4
2428.52	17323
1946.61	16734.4
5465.4	9030.21
6272.45	19531.7
1532.37	14899.2
907.352	21555.8
4549.44	28629.1
1526.99	20224.5
2017.89	15869.8
3385.58	7462.94
2525.18	13435.7
1261.99	19313.4
2644.01	53528.1
3522.46	12456.1
3259.59	19660.3
3623.99	22577.9
362.133	20028.7
26483.7	9791.78
4268.46	6489.11
1339	3868.64
4438.46	11727.1
1674.29	4283.93
8381.79	10636.7
1741.44	18108.4
1166.17	21153.9
4248.71	5085.56
5230.93	16483.4
1414.03	8758.18
47389.2	15328.8
1983.14	17820.4
4004.61	8454.53
2951.59	13870.5
4867.23	3199.98
4180.69	2879.63
3918.5	4868.15
3378.2	1574.29
10206.7	9312.63
3081.76	9026.19
3914	9705.91
2050.81	12328.7
6952.33	10933.6
3604.2	10052.5
1782.27	7886.8
1476.7	11920.7
2655.04	20673.3
5520.05	18050.5
2513.39	9649.7
1584.14	9448.14
7825.6	23528.1
2949.35	10369.7
2026.82	16537.8
1884.55	7695.46
4082.61	25607.5
4602.37	9451.55
2752.34	14607.7
5556.95	57260.8
4884.01	4014.29
2284.04	21477.4
2665.81	7141.5
6274.54	27102.2
1334.92	4923.45
1323	14330.7
6745.52	10624.2
5586.72	11399.7
1548.29	11405.2
2168.56	36068.5
3952	28079.5
2190.86	25366
4005.6	39054.8

## Sheet: Figure 3I
Figure 3I
WT Vpr	Q65R Vpr
36978.8	106742
15199.9	179429
21149.8	115984
8898	134126
27872.7	85091.1
24969.9	198876
11836.8	128130
16393.2	134278
13377.5	129101
15534	224860
22961.2	340295
17887	188740
19266.2	141529
16824.1	122898
27145.7	131204
21831	226684
16794.3	129974
19080.3	109396
988.819	151209
21952	101557
18640.3	106023
28096.5
15415.8
14368.8

## Sheet: Figure 4C
Figure 4C
	Day 5				Day 7				Day 10
GPE	19	33	30	25	42	14	18	34	35	17	18	26
GPER	6	8	9	5	7	3	4	8	9	9	5	6
GPEN	16	18	37	18	28	11	22	38	27	23	35	34
GPERN	8	5	12	10	9	3	6	14	10	8	12	19

## Sheet: Figure 4G
Figure 4G
	HIV2-Vpx			89.6-Vpr			NL43-Vpr			AD8-Vpr			YU2-Vpr
Exp1	0.623	0.625	0.633	0.315	0.312	0.258	0.202	0.312	0.258	0.252	0.252	0.232	0.205	0.201	0.209
Exp2	0.609	0.608	0.584	0.241	0.248	0.264	0.252	0.245	0.241	0.282	0.297	0.283	0.247	0.247	0.248
Exp3	0.66113	0.669196	0.646865	0.341463	0.34186	0.327434	0.358974	0.213213	0.334728	0.406193	0.407129	0.425494	0.326733	0.296774	0.28125
Exp4	0.493113	0.501511	0.487032	0.377171	0.362637	0.341463	0.376321	0.406716	0.330769	0.352804	0.315	0.346247	0.290168	0.295508	0.281481

## Sheet: Figure 4I
Figure 4I
	89.6 VT1	89.6 VT1 ΔVpr
Exp1	1.13	1.3
Exp1	1.06	1.21
Exp1	0.84	0.93
Exp2	0.973687	0.838425
Exp2	0.973006	0.893599
Exp2	1.05331	0.974758

## Sheet: Figure 5C
Figure 5C
	HIV2-Vpx		89.6-Vpr		HIV2-Vpr
Exp1	0.73	0.74	0.32	0.31	0.44	0.45
Exp2	0.77	0.74	0.21	0.19	0.36	0.35
Exp3	0.68	0.69	0.19	0.18	0.49	0.5
Exp4	0.56	0.54	0.27	0.27	0.34	0.34
Exp5	0.81	0.82	0.27	0.28	0.49	0.48
Exp6	0.61	0.57	0.19	0.19	0.39	0.38

## Sheet: Figure 5E
Figure 5E
	HIV2-Vpx	89.6-Vpr	CPZ-LB7	CPZ-TAN3	SIVgorCP684con	SIVrcm 02CM8081	SAB-92018	AGM-MAL
Exp1	1	0.297453	0.435137	0.307669	0.531938	0.483214	0.497941	0.279788
Exp2	1	0.488654	0.445922	0.714554	0.451939	0.174774	0.44839	0.48465
Exp3	1	0.474604	0.670686	0.749741	0.235982	0.376772	0.725915	0.55971
Exp4	1	0.42912	0.553112	0.574676	0.610115	0.532136	0.630207	0.62702
Exp5	1	0.422493	0.810756	0.765734				0.685795
Exp6	1	0.485713	0.546547	0.825037	0.668625	0.442577	0.558869
Exp7	1	0.338334	0.435301	0.518075	0.582435	0.459408	0.587041	0.664352
Exp8	1	0.323245	0.398587	0.448596	0.593231	0.467929	0.644908	0.550563
Exp9	1	0.535317	0.580593	0.840462	0.795796	0.685638	0.669449	0.703783
Exp10	1	0.522213	0.552403	0.828051	0.764092	0.639416	0.658088	0.717482
Exp11	1	0.441564	0.521178	0.747308	0.685695	0.581449	0.577975	0.655537

[truncated: 6 more sheets: Figure 7B, Figure 7E, Supp. Figure 3A, Supp. Figure 4B, Supp. Figure 4C, Supp. Figure 4D]
